# Supplementary material for: A Systematic Review and Bayesian Network Meta-Analysis on the Effect of Different Anticoagulants on the Prophylaxis of Post-Thrombotic Syndrome after Deep Venous Thrombosis
Source: J Clin Med. 2023 Nov 30;12(23):7450. doi: 10.3390/jcm12237450 (PMC10706867; doi:10.3390/jcm12237450)
Supplement: Supplementary file 1 [file jcm-12-07450-s001.zip]

Archive with 14 entries (14 files):
- Figure S1. Prisma.tif
- Figure S2. Trace plots and density plots.tif
- Figure S3. Gelman plot.tif
- Figure S4. Overall heterogeneity.pdf
- Figure S5. Heterogeneity of mild and moderate PTS.pdf
- Figure S6. Heterogeneity of severe PTS.pdf
- Figure S7. Heterogeneity of recurrent DVT.pdf
- Figure S8. Venn Diagram (distribution of thrombus).tif
- Table S1. PRISMA Checklist.pdf
- Table S2. Character.pdf
- Table S3. Baseline data.pdf
- Table S4. Relative effects of the included pairs.pdf
- Table S5. Sensitivity analysis.pdf
- Table S6. Therapies prior to anticoagulants and therapeutic  duration.pdf
